# Supplementary material for: SMPDL3B Predicts Poor Prognosis and Contributes to Development of Acute Myeloid Leukemia
Source: Front Mol Biosci. 2021 Aug 24;8:695601. doi: 10.3389/fmolb.2021.695601 (PMC8421532; doi:10.3389/fmolb.2021.695601)
Supplement: Supplementary file 1 [file Table1.xlsx]

## Sheet: Sheet1
GENE1	GENE2	P	R	initial_alias	converted_alias	name	description	namespace
ABCA13	SMPDL3B	8.38351e-113	-0.658665	ABCA13	ENSG00000179869	ABCA13	ATP binding cassette subfamily A member 13 [Source:HGNC Symbol;Acc:HGNC:14638]	ENTREZGENE,HGNC,UNIPROT_GN,WIKIGENE
AMPD3	SMPDL3B	1.10246e-90	-0.604809	AMPD3	ENSG00000133805	AMPD3	adenosine monophosphate deaminase 3 [Source:HGNC Symbol;Acc:HGNC:470]	ENTREZGENE,HGNC,UNIPROT_GN,WIKIGENE
ANKRD22	SMPDL3B	7.89853e-110	-0.652021	ANKRD22	ENSG00000152766	ANKRD22	ankyrin repeat domain 22 [Source:HGNC Symbol;Acc:HGNC:28321]	ENTREZGENE,HGNC,UNIPROT_GN,WIKIGENE
ANXA3	SMPDL3B	3.9122e-96	-0.619096	ANXA3	ENSG00000138772	ANXA3	annexin A3 [Source:HGNC Symbol;Acc:HGNC:541]	ENTREZGENE,HGNC,UNIPROT_GN,WIKIGENE
ARG1	SMPDL3B	1.58063e-91	-0.607069	ARG1	ENSG00000118520	ARG1	arginase 1 [Source:HGNC Symbol;Acc:HGNC:663]	ENTREZGENE,HGNC,UNIPROT_GN,WIKIGENE
ATP2C2	SMPDL3B	1.03888e-104	-0.640179	ATP2C2	ENSG00000064270	ATP2C2	ATPase secretory pathway Ca2+ transporting 2 [Source:HGNC Symbol;Acc:HGNC:29103]	ENTREZGENE,HGNC,UNIPROT_GN,WIKIGENE
BCL2L15	SMPDL3B	2.1091e-105	-0.641812	BCL2L15	ENSG00000188761	BCL2L15	BCL2 like 15 [Source:HGNC Symbol;Acc:HGNC:33624]	ENTREZGENE,HGNC,UNIPROT_GN,WIKIGENE
CA4	SMPDL3B	1.86243e-123	-0.68115	CA4	ENSG00000167434	CA4	carbonic anhydrase 4 [Source:HGNC Symbol;Acc:HGNC:1375]	ENTREZGENE,HGNC,UNIPROT_GN,WIKIGENE
CAMP	SMPDL3B	1.98709e-105	-0.641873	CAMP	ENSG00000164047	CAMP	cathelicidin antimicrobial peptide [Source:HGNC Symbol;Acc:HGNC:1472]	ENTREZGENE,HGNC,UNIPROT_GN,WIKIGENE
CAPN3	SMPDL3B	2.26341e-93	-0.611946	CAPN3	ENSG00000092529	CAPN3	calpain 3 [Source:HGNC Symbol;Acc:HGNC:1480]	ENTREZGENE,HGNC,UNIPROT_GN,WIKIGENE
CD24	SMPDL3B	1.44637e-100	-0.630196	CD24	ENSG00000272398	CD24	CD24 molecule [Source:HGNC Symbol;Acc:HGNC:1645]	ENTREZGENE,HGNC,UNIPROT_GN,WIKIGENE
CD99	SMPDL3B	5.90284e-98	0.623712	CD99	ENSG00000002586	CD99	CD99 molecule (Xg blood group) [Source:HGNC Symbol;Acc:HGNC:7082]	ENTREZGENE,HGNC,UNIPROT_GN,WIKIGENE
CEACAM1	SMPDL3B	2.91988e-114	-0.661861	CEACAM1	ENSG00000079385	CEACAM1	carcinoembryonic antigen related cell adhesion molecule 1 [Source:HGNC Symbol;Acc:HGNC:1814]	ENTREZGENE,HGNC,UNIPROT_GN,WIKIGENE
CEACAM3	SMPDL3B	6.52018e-104	-0.638286	CEACAM3	ENSG00000170956	CEACAM3	carcinoembryonic antigen related cell adhesion molecule 3 [Source:HGNC Symbol;Acc:HGNC:1815]	ENTREZGENE,HGNC,UNIPROT_GN,WIKIGENE
CEACAM6	SMPDL3B	1.32941e-98	-0.625334	CEACAM6	ENSG00000086548	CEACAM6	carcinoembryonic antigen related cell adhesion molecule 6 [Source:HGNC Symbol;Acc:HGNC:1818]	ENTREZGENE,HGNC,UNIPROT_GN,WIKIGENE
CEBPE	SMPDL3B	1.87583e-100	-0.629918	CEBPE	ENSG00000092067	CEBPE	CCAAT enhancer binding protein epsilon [Source:HGNC Symbol;Acc:HGNC:1836]	ENTREZGENE,HGNC,UNIPROT_GN,WIKIGENE
CHI3L1	SMPDL3B	8.73957e-106	-0.64271	CHI3L1	ENSG00000133048	CHI3L1	chitinase 3 like 1 [Source:HGNC Symbol;Acc:HGNC:1932]	ENTREZGENE,HGNC,UNIPROT_GN,WIKIGENE
CHIT1	SMPDL3B	5.47359e-93	-0.610939	CHIT1	ENSG00000133063	CHIT1	chitinase 1 [Source:HGNC Symbol;Acc:HGNC:1936]	DBASS3,ENTREZGENE,HGNC,UNIPROT_GN,WIKIGENE
CLEC4D	SMPDL3B	8.02586e-95	-0.615723	CLEC4D	ENSG00000166527	CLEC4D	C-type lectin domain family 4 member D [Source:HGNC Symbol;Acc:HGNC:14554]	ENTREZGENE,HGNC,UNIPROT_GN,WIKIGENE
CLIP2	SMPDL3B	6.09789e-102	0.63355	CLIP2	ENSG00000106665	CLIP2	CAP-Gly domain containing linker protein 2 [Source:HGNC Symbol;Acc:HGNC:2586]	ENTREZGENE,HGNC,UNIPROT_GN,WIKIGENE
COL17A1	SMPDL3B	1.49738e-122	-0.679315	COL17A1	ENSG00000065618	COL17A1	collagen type XVII alpha 1 chain [Source:HGNC Symbol;Acc:HGNC:2194]	DBASS3,ENTREZGENE,HGNC,UNIPROT_GN,WIKIGENE
CRISP2	SMPDL3B	9.29434e-112	-0.65635	CRISP2	ENSG00000124490	CRISP2	cysteine rich secretory protein 2 [Source:HGNC Symbol;Acc:HGNC:12024]	ENTREZGENE,HGNC,UNIPROT_GN,WIKIGENE
CRISP3	SMPDL3B	4.06861e-100	-0.629091	CRISP3	ENSG00000096006	CRISP3	cysteine rich secretory protein 3 [Source:HGNC Symbol;Acc:HGNC:16904]	ENTREZGENE,HGNC,UNIPROT_GN,WIKIGENE
CYP4F2	SMPDL3B	8.51759e-96	-0.618232	CYP4F2	ENSG00000186115	CYP4F2	cytochrome P450 family 4 subfamily F member 2 [Source:HGNC Symbol;Acc:HGNC:2645]	ENTREZGENE,HGNC,UNIPROT_GN,WIKIGENE
CYP4F3	SMPDL3B	2.23703e-119	-0.672772	CYP4F3	ENSG00000186529	CYP4F3	cytochrome P450 family 4 subfamily F member 3 [Source:HGNC Symbol;Acc:HGNC:2646]	ENTREZGENE,HGNC,UNIPROT_GN,WIKIGENE
DAPK2	SMPDL3B	6.00241e-89	-0.600101	DAPK2	ENSG00000035664	DAPK2	death associated protein kinase 2 [Source:HGNC Symbol;Acc:HGNC:2675]	ENTREZGENE,HGNC,UNIPROT_GN,WIKIGENE
DEFT1P2	SMPDL3B	4.57807e-100	-0.628965	DEFT1P2	ENSG00000232039	DEFT1P2	defensin theta 1, pseudogene 2 [Source:HGNC Symbol;Acc:HGNC:33599]	ENTREZGENE,HGNC,WIKIGENE
DENND6B	SMPDL3B	2.00129e-89	0.601403	DENND6B	ENSG00000205593	DENND6B	DENN domain containing 6B [Source:HGNC Symbol;Acc:HGNC:32690]	ENTREZGENE,HGNC,UNIPROT_GN,WIKIGENE
FLT3	SMPDL3B	5.57178e-95	0.616133	FLT3	ENSG00000122025	FLT3	fms related tyrosine kinase 3 [Source:HGNC Symbol;Acc:HGNC:3765]	ENTREZGENE,HGNC,UNIPROT_GN,WIKIGENE
GCA	SMPDL3B	6.34255e-115	-0.663302	GCA	ENSG00000115271	GCA	grancalcin [Source:HGNC Symbol;Acc:HGNC:15990]	ENTREZGENE,HGNC,UNIPROT_GN,WIKIGENE
GGTA1P	SMPDL3B	2.13518e-119	-0.672815	GGTA1P	ENSG00000204136	GGTA1P	glycoprotein alpha-galactosyltransferase 1, pseudogene [Source:HGNC Symbol;Acc:HGNC:4253]	ENTREZGENE,HGNC,WIKIGENE
GJB6	SMPDL3B	1.61188e-100	-0.63008	GJB6	ENSG00000121742	GJB6	gap junction protein beta 6 [Source:HGNC Symbol;Acc:HGNC:4288]	ENTREZGENE,HGNC,UNIPROT_GN,WIKIGENE
GLT1D1	SMPDL3B	1.54458e-103	-0.637392	GLT1D1	ENSG00000151948	GLT1D1	glycosyltransferase 1 domain containing 1 [Source:HGNC Symbol;Acc:HGNC:26483]	ENTREZGENE,HGNC,UNIPROT_GN,WIKIGENE
GYG1	SMPDL3B	1.85123e-92	-0.609543	GYG1	ENSG00000163754	GYG1	glycogenin 1 [Source:HGNC Symbol;Acc:HGNC:4699]	ENTREZGENE,HGNC,UNIPROT_GN,WIKIGENE
HP	SMPDL3B	2.94849e-107	-0.646137	HP	ENSG00000257017	HP	haptoglobin [Source:HGNC Symbol;Acc:HGNC:5141]	ENTREZGENE,HGNC,UNIPROT_GN,WIKIGENE
HPR	SMPDL3B	6.04832e-109	-0.650013	HPR	ENSG00000261701	HPR	haptoglobin-related protein [Source:HGNC Symbol;Acc:HGNC:5156]	ENTREZGENE,HGNC,UNIPROT_GN,WIKIGENE
IL18RAP	SMPDL3B	6.16978e-103	-0.635951	IL18RAP	ENSG00000115607	IL18RAP	interleukin 18 receptor accessory protein [Source:HGNC Symbol;Acc:HGNC:5989]	ENTREZGENE,HGNC,UNIPROT_GN,WIKIGENE
KBTBD7	SMPDL3B	2.20855e-89	-0.601286	KBTBD7	ENSG00000120696	KBTBD7	kelch repeat and BTB domain containing 7 [Source:HGNC Symbol;Acc:HGNC:25266]	ENTREZGENE,HGNC,UNIPROT_GN,WIKIGENE
KIAA1211L	SMPDL3B	1.42922e-89	-0.6018	KIAA1211L	ENSG00000196872	KIAA1211L	KIAA1211 like [Source:HGNC Symbol;Acc:HGNC:33454]	ENTREZGENE,HGNC,UNIPROT_GN,WIKIGENE
LCN2	SMPDL3B	2.41301e-108	-0.64864	LCN2	ENSG00000148346	LCN2	lipocalin 2 [Source:HGNC Symbol;Acc:HGNC:6526]	ENTREZGENE,HGNC,UNIPROT_GN,WIKIGENE
LRRC4	SMPDL3B	1.86488e-108	-0.648896	LRRC4	ENSG00000128594	LRRC4	leucine rich repeat containing 4 [Source:HGNC Symbol;Acc:HGNC:15586]	ENTREZGENE,HGNC,UNIPROT_GN,WIKIGENE
MANSC1	SMPDL3B	6.24639e-89	-0.600054	MANSC1	ENSG00000111261	MANSC1	MANSC domain containing 1 [Source:HGNC Symbol;Acc:HGNC:25505]	ENTREZGENE,HGNC,UNIPROT_GN,WIKIGENE
MBOAT2	SMPDL3B	4.19546e-93	-0.611243	MBOAT2	ENSG00000143797	MBOAT2	membrane bound O-acyltransferase domain containing 2 [Source:HGNC Symbol;Acc:HGNC:25193]	ENTREZGENE,HGNC,UNIPROT_GN,WIKIGENE
MGAM	SMPDL3B	7.92796e-90	-0.602495	MGAM	ENSG00000257335	MGAM	maltase-glucoamylase [Source:HGNC Symbol;Acc:HGNC:7043]	ENTREZGENE,HGNC,UNIPROT_GN,WIKIGENE
MMP25	SMPDL3B	9.49144e-102	-0.633084	MMP25	ENSG00000008516	MMP25	matrix metallopeptidase 25 [Source:HGNC Symbol;Acc:HGNC:14246]	ENTREZGENE,HGNC,UNIPROT_GN,WIKIGENE
MMP9	SMPDL3B	2.28861e-100	-0.629706	MMP9	ENSG00000100985	MMP9	matrix metallopeptidase 9 [Source:HGNC Symbol;Acc:HGNC:7176]	ENTREZGENE,HGNC,UNIPROT_GN,WIKIGENE
OLFM4	SMPDL3B	3.55182e-107	-0.64595	OLFM4	ENSG00000102837	OLFM4	olfactomedin 4 [Source:HGNC Symbol;Acc:HGNC:17190]	ENTREZGENE,HGNC,UNIPROT_GN,WIKIGENE
OLR1	SMPDL3B	4.7098e-110	-0.652528	OLR1	ENSG00000173391	OLR1	oxidized low density lipoprotein receptor 1 [Source:HGNC Symbol;Acc:HGNC:8133]	ENTREZGENE,HGNC,UNIPROT_GN,WIKIGENE
ORM1	SMPDL3B	4.29013e-114	-0.661497	ORM1	ENSG00000229314	ORM1	orosomucoid 1 [Source:HGNC Symbol;Acc:HGNC:8498]	ENTREZGENE,HGNC,WIKIGENE
ORM2	SMPDL3B	1.1702e-116	-0.667032	ORM2	ENSG00000228278	ORM2	orosomucoid 2 [Source:HGNC Symbol;Acc:HGNC:8499]	ENTREZGENE,HGNC,UNIPROT_GN,WIKIGENE
PADI4	SMPDL3B	2.36972e-90	-0.603914	PADI4	ENSG00000159339	PADI4	peptidyl arginine deiminase 4 [Source:HGNC Symbol;Acc:HGNC:18368]	ENTREZGENE,HGNC,UNIPROT_GN,WIKIGENE
PFKFB2	SMPDL3B	1.55647e-89	-0.6017	PFKFB2	ENSG00000123836	PFKFB2	6-phosphofructo-2-kinase/fructose-2,6-biphosphatase 2 [Source:HGNC Symbol;Acc:HGNC:8873]	ENTREZGENE,HGNC,UNIPROT_GN,WIKIGENE
PGLYRP1	SMPDL3B	4.62909e-108	-0.647991	PGLYRP1	ENSG00000008438	PGLYRP1	peptidoglycan recognition protein 1 [Source:HGNC Symbol;Acc:HGNC:8904]	ENTREZGENE,HGNC,UNIPROT_GN,WIKIGENE
PLXNB2	SMPDL3B	9.80806e-92	0.607621	PLXNB2	ENSG00000196576	PLXNB2	plexin B2 [Source:HGNC Symbol;Acc:HGNC:9104]	ENTREZGENE,HGNC,UNIPROT_GN,WIKIGENE
PRSS33	SMPDL3B	2.18738e-99	-0.627285	PRSS33	ENSG00000103355	PRSS33	serine protease 33 [Source:HGNC Symbol;Acc:HGNC:30405]	ENTREZGENE,HGNC,UNIPROT_GN,WIKIGENE
QPCT	SMPDL3B	7.06772e-91	-0.605328	QPCT	ENSG00000115828	QPCT	glutaminyl-peptide cyclotransferase [Source:HGNC Symbol;Acc:HGNC:9753]	ENTREZGENE,HGNC,UNIPROT_GN,WIKIGENE
RGL4	SMPDL3B	3.24791e-98	-0.624363	RGL4	ENSG00000159496	RGL4	ral guanine nucleotide dissociation stimulator like 4 [Source:HGNC Symbol;Acc:HGNC:31911]	ENTREZGENE,HGNC,UNIPROT_GN,WIKIGENE
SLC37A3	SMPDL3B	3.16649e-91	-0.606263	SLC37A3	ENSG00000157800	SLC37A3	solute carrier family 37 member 3 [Source:HGNC Symbol;Acc:HGNC:20651]	ENTREZGENE,HGNC,UNIPROT_GN,WIKIGENE
SLPI	SMPDL3B	4.31078e-100	-0.629029	SLPI	ENSG00000124107	SLPI	secretory leukocyte peptidase inhibitor [Source:HGNC Symbol;Acc:HGNC:11092]	ENTREZGENE,HGNC,UNIPROT_GN,WIKIGENE
STX3	SMPDL3B	7.27765e-92	-0.607966	STX3	ENSG00000166900	STX3	syntaxin 3 [Source:HGNC Symbol;Acc:HGNC:11438]	ENTREZGENE,HGNC,UNIPROT_GN,WIKIGENE
SYNE1	SMPDL3B	1.02707e-111	-0.656253	SYNE1	ENSG00000131018	SYNE1	spectrin repeat containing nuclear envelope protein 1 [Source:HGNC Symbol;Acc:HGNC:17089]	ENTREZGENE,HGNC,UNIPROT_GN,WIKIGENE
TACSTD2	SMPDL3B	9.84827e-110	-0.651804	TACSTD2	ENSG00000184292	TACSTD2	tumor associated calcium signal transducer 2 [Source:HGNC Symbol;Acc:HGNC:11530]	ENTREZGENE,HGNC,UNIPROT_GN,WIKIGENE
TCN1	SMPDL3B	2.52121e-91	-0.606527	TCN1	ENSG00000134827	TCN1	transcobalamin 1 [Source:HGNC Symbol;Acc:HGNC:11652]	ENTREZGENE,HGNC,UNIPROT_GN,WIKIGENE
TFF3	SMPDL3B	1.06355e-97	-0.623069	TFF3	ENSG00000160180	TFF3	trefoil factor 3 [Source:HGNC Symbol;Acc:HGNC:11757]	ENTREZGENE,HGNC,UNIPROT_GN,WIKIGENE
PIP4P2	SMPDL3B	7.62759e-91	-0.605239	PIP4P2	ENSG00000155099	PIP4P2	phosphatidylinositol-4,5-bisphosphate 4-phosphatase 2 [Source:HGNC Symbol;Acc:HGNC:25452]	ENTREZGENE,HGNC,UNIPROT_GN,WIKIGENE
UGCG	SMPDL3B	4.9212e-90	-0.603056	UGCG	ENSG00000148154	UGCG	UDP-glucose ceramide glucosyltransferase [Source:HGNC Symbol;Acc:HGNC:12524]	ENTREZGENE,HGNC,UNIPROT_GN,WIKIGENE
